# Supplementary material for: Safety Assessment and Probiotic Potential Comparison of Bifidobacterium longum subsp. infantis BLI-02, Lactobacillus plantarum LPL28, Lactobacillus acidophilus TYCA06, and Lactobacillus paracasei ET-66
Source: Nutrients. 2023 Dec 29;16(1):126. doi: 10.3390/nu16010126 (PMC10780348; doi:10.3390/nu16010126)
Supplement: Supplementary file 1 [file nutrients-16-00126-s001.zip]

Archive with 1 entries (1 files):
- nutrients-2712551-supplementary.pdf
